# Supplementary material for: Transcriptome-Wide Analysis for Ginsenoside Rb3 Synthesis-Related Genes and Study on the Expression of Methyl Jasmonate Treatment in Panax ginseng
Source: Life (Basel). 2021 Apr 25;11(5):387. doi: 10.3390/life11050387 (PMC8146951; doi:10.3390/life11050387)
Supplement: Supplementary file 1 [file life-11-00387-s001.zip]

Archive with 5 entries (4 files):
- life-1181400-supplementary/
- life-1181400-supplementary/Table S1.xlsx
- life-1181400-supplementary/Table S2.xlsx
- life-1181400-supplementary/Table S3.xlsx
- life-1181400-supplementary/Table S4.xlsx
