# Supplementary material for: Transcriptome-Wide Analysis for Ginsenoside Rb3 Synthesis-Related Genes and Study on the Expression of Methyl Jasmonate Treatment in Panax ginseng
Source: Life (Basel). 2021 Apr 25;11(5):387. doi: 10.3390/life11050387 (PMC8146951; doi:10.3390/life11050387)
Supplement: Supplementary file 1 [file life-11-00387-s001.zip › life-1181400-supplementary/Table S1.xlsx]

## Sheet: Sheet1
Table S1. Basic information of ginsenoside Rb3 synthesis related candidate genes
Gene id	Length (bp)	DNA sequences (5' - 3')	ORF (bp/aa)			Conserve domain	BLAST information
comp122476_c0_seq1	375	GATTGTGCAATGAAAACCCTGAAACTCGGAGGGCCCTTCAAATTCTACACAGGATTCCCCGTATATTGTGTTAGAATTGCCCCTCATGTCATGGTACTCTTTACCTCTGCCTCATACTCCTACTTCTACTTCTGTGTGCTTCAACGCAGCATACCATGTTTCTCCAAATTGTATGTACTTGACATGGATATTCCTCAACCAGATTCAGAAACTGGAGGGATCCGTCGGTTATAGTATAGATTTTTGAGAAAGAGAGATTTGGCATTGAAGTTGAGCCTATAAGAATAGAGAGCTGATCCTCTGTTCCCATTTTTCCTGTCTTCTAACTTAAATTTTGACACCTACCCTCTTATTTAATTTTAGAGTTAATTGGTG	10-234	74aa	74aa	Mitochondrial carrier protein(cl28162)	Mitochondrial dicarboxylate/tricarboxylate transporter DTC
comp333362_c0_seq1	510	ACGAATTCTGAATTTCAGACCTAGATTATTTTCTAATTTGCAATTGGGCAATTAGAAAATAATCTTCATACCCAACTCATTTTTAATCTCTTCAGCTTTCCTCCAGAACCATCTCATACACGCATGTATTCCAATTGTTGCTCGATTAATGATCCTTTCTGGGTTTATCAAGGGTTAGGTGTTTTGGGTAGCGTAGGAGCATTTATTTGATGAAATGCCTAAGATGGTGTTTATGGAATTCGAGGATCTCTGGCTATTTCCAAAATAGGTTTTCGCTTTCATGATTTTAAATGGAAATAGTGTTCCTGAACCGTTCTTCTTTCTTTTTTTTCTTGCGATGAAGGCTTGTGCTCGTCTCGGGTTATGTAAAAGTTTACTTTGACCACTGTTCTTGGAGTA…	282-175	35aa	35aa	NA	NA
comp34816_c0_seq1	826	TAGAAATTAGTTTGTTGATAAGCTAAAACAAGCCATCAAACGAATCAAAAGAGGCAAAAAATAGTAGTTGAATCAAGTGTGATCGGATGAAGAGAAGGGATCAGTGGCCACCTCGTTGTTGGAGCAATGAAAGCCTTTATTCTTCAGGAATAGACTAGAGAGACGGATGAAAATACTCTTCTATGGCTTCTATCCCGTAGTATTGACTAGTAAAACATAGATTAGGCTACAAACACAGATAATAATCTATCTCCCAACATACAGAACAAAGACAACACGTATCAGCATCTTAATACAAGAAATGCAACTTGCTTAGCCAAGCTAGCTGAGCAATGCCTTGCCCATTGTCTTTGGTACCATCCATCATTGTCTTTGGTGCGCAGGGACCCACTTCGATAG…	806-651	156aa	156aa	NA	NA
comp43937_c0_seq2	264	GCTACCAAATATAAGAGAACCCCCAGAAAGAAGGAAAAATTAAAAGGAGCACAATTTGGGGAAGGTGCATGCTGAGCTTTATTCATGCTGCTCATCTGATCTTTTACGAATAGTTGTTAAGTCAACCAAATGCCGCATTGTTGGTCTGCCATGCGGACAGTTCCAAGGAGACTTGAGGTCAGCCAAATGTTCAATTATCTTTTGCATCTCATTTCTAGCAAGTGGATCTCCGACCATAACTGATGATCTGCAGGCACGTGAAGC	237-79	52aa	52aa	DNA mismatch repair ATPase MutL(cl28386)	NA
comp439496_c0_seq1	361	GATTATAAAGATATTTTTTTAATTTAAAATCTCTCTGTGGGTTGAGTCACTGTCATTTCAAGTGCAGCGTCCCTTACTCCCGTCCAGATCCATGGGATTCAATGAAAGCTTCTAAGTTCATACGTACGGTTACAAATGAGTTTTCGAGGATGTTGGCCTTTTACTATGCCACTATTTTAATATTTTCTAGGTTGGGTAGTTGTGCTTCAGAACTAGATGGTTTAACGGATCAAAGAGATATAGAAAATCATGGCGGTGAGTATCAGTGTTCAACGGATCAAAGAGATATAGAAAGCAATAAGATTTATGTATGTTTTTAATATATAGAAATAGAAAAAGAATAGTAATGATTTAAAAAAAA	102-320	72aa	72aa	NA	NA
comp47140_c0_seq1	282	GGGAAATCATGTGAAAATCATCACATTGATGGAGAGGACACAAATTCTACTTTAAGGTGGCAGAAAACAGCCTTCTTTAACATAAAATGGAAATAGAAATTTAACAAACGTTCCAGGAATCCCAAATGTCTAAAAGCCGGGAAAATAAGAATCATGACTACAAAGTGCCAAAGTAAACCTCTGCAAGGGGCCACAGACAATATATACAGGTTAAAATAGACCAGATAACACGGAGGTCCAGTAGTGGTACTCAAAATGTAAATCTACCTGATTGTGACAAAC	155-21	44aa	44aa	NA	NA
comp48914_c0_seq3	2278	GATTTTTTTATCAATTTTGGATCACTTTTTGTCTTAAAAAGTGTCTCAAAAATATTTTTTTTTAGACAATTCAGAAGGTTAAAATGGAAAATATTGTTATTCAGTCATTCAGTTTATTCAGCCATTCAGAATTGTTTCACTCAGTTTTATCAAACAGCCCCCAACTATAACAAATTGAAACTTACATTATGAAACAAGCAAAGGAACACAACACAAATGTAACCAAATGCCATGTATTTTTCTCTGCCTAATTGCGCAGCACACGTATAAACTTGTCATGCAGTTTTCTTGGGCACTTCAATTGGTTTTCACCGAAGGAAAAATTAATCTTCACTCTGGATTAGCAAATAAGAGGGGTCAAGATAAAGTTATACCTAGCTCCAAGTCCGATGAAGCTGA…	1800-436	454aa	454aa	FAD binding domain of DNA photolyase(cl27274)	Cryptochrome DASH
comp50009_c0_seq2	1135	TTGAATCACTTCCGGAGCTTCCTATTGATCTATGCATACTGTACTTGATCAATTGGTCTAGTCTTGAATCACTCCCAGAGCTTCCTCCTGATTTAGAGGTGCTGTACTTGAATAATTGCAACAGGCTTTTATCAGTGCCAAAACTTCCCCCTAATTTAAAAGACCTCAGGTTGATTAACTGCACAAGTCTTCGATCACTTCCAAAACTTCCTTGCAAGTTAGGGTATCTAGACTTGACTGACTGCAGCAGCCTTGAATCACTCCAAGAACTTCCTTGTCATCTCGATTATCTAAAGGCAAGCGGTTGCAAGTCACTACAAAAATTGCCAGATCTATCAAATTTAACGAACCTGAGCACATTAATTCTCACAGATTGTAGCGATTTCATATCAAACTTCA…	605-823	72aa	72aa	C-terminal novel E3 ligase(cl26018)	NA
comp52220_c0_seq2	211	ACTCATGTCATGCACACATGTGAGTCATATCACCAAAGAGAGGGCGGTACTGCTATATTCCATTATTCAAGGCTTGCAAATAGATGTCGGTCACGTCATTCAGCAGTCTATTCTCTGAGCATCCCGAGGAGGGACCATAGGAAGGTTACCCCATTCGTCTCTCATCTGCGTTTTGTGTGCTAAGTTCGGAGTCAAATGGAAGTCAGACGAG	10-183	57aa	57aa	NA	NA
comp61172_c1_seq1	930	TGGAAATCAATTATAATTATACCAGAATATGTTTTTTGTATACAATCTGTAACAGCAAGTAAACATGAAATGACTTGCCTGAGTTTGTTTTCTAGCAGCTGCAAGATGCTAGACCGTATAGCCTTCATGATCAGTCAAGTTCATGATAGGCTTGAGTCCTGAACCAAGAATAAGAATGCTAATATATTCACGTACATTGTTTATTTCTTTCAGAAACAGTCAACTCCAAAGCAGATTTTGAACAGGCTGCTAGATGGTGCACCCAAGACCGTAATTCCACCTCTAAGACAAGGAAGAGGGATTTTTGTCTCTCTTCAAACACATTTCATTTCATAAGTGAGCCGAAGTCTAGAAGCAACAACAATTAACTTGATGACCATATATATCCGTGCGTACTGT…	569-315	84aa	84aa	NA	NA
comp61669_c1_seq3	1118	ATATGATTATAAGCTGTCGAGGGAAACATTAGTACAAACAGTTCAGCCAATTTGATAAAGAAAACATTCTTGCTACCAGAGTAGTGCATTTTATGAATGCTATTTGGACGTGCTGAATAAGCTCCCTCTTAAATTGAGACTTTTGTTGATGCAGTGAAACTGTATATATCAGTGCCTATAAAGACCAAGCAATGATTTCTCTCTTTCTTCGACTCTCTTCCTTGCAGCCTCCCTCGTCTTAAGTGCAGCAGCTTCCTCTGCAGATATAGCCTTGGGCTTATCTTGTCTTTTCCGCTTGTTAATAGTGAGCGATGAAGGAGCACCTTTGACAGCTCTCGTAGGATTTAGAGATACCGGGGGACCTTTTTGACCTTTAGCATCAGTTTTACTTTCAGAAGA…	924-169	251aa	251aa	OCRE domain(cl23757);U1 zinc finger (cl22907)	Zinc finger protein ZOP1;RNA binding protein
comp63877_c0_seq2	2058	TCGCTTCCCAATAAGTTAACTTTGATCCTTAGAAAAATACTACATTCAATACTGTTAAGGATAAGAACCTCGGCGGCAATTGACGCCTTTAAAGGAAAACAAACGGCCCTGAAATATAGGCCTAACCGCTTCTGCCGGAAACTGTTTGGAATGAAAAATTATTTTCAATGATAATTCCTCCATTTCTTTTTCCTTACTAAATTAAGCCAAACACTCCCAATCTCCGACCACTCTCCGTTTGTTTTTCCGCTCGTAATCGGGAGCTTCACGGCGGAGCTCTCGATCTCGAGCCATAAATTCCAGCACAATTTCAAATGGCCTTAGCTGCGCAATTGAAGCGAGGAATCTCGCGACAATTCTCGACTGGATCATTGAGGAATGGGAGATTCAGCTTCAAGC…	315-1727	470aa	470aa	ankyrin repeats(cl02529);Protein Kinases catalytic domain(cl21453)	Serine/threonine-protein kinase STY17-like
comp64020_c0_seq3	1079	CAAATGCATCACTATTCACTCAATCAAATCAAGTCTTTACATTACTATTATATGAACACATGATGAGAGAAAAATGAGCAAATCAATGGAAGGATTTACCATAATTTTGTTTTGCTCCACTTTATTCTCAACCTTGATAACTTCCACTGCAGTAGACATCATCAGACAAAATCAAACCATTAGAGATGGCGACAGCCGCGACACAATTGTATCAGCAGGTGGAGAATTTGAACTTGGATTTTTCAGCCCAGGTAGCTCCACGAATCGATACCTGGGAATATGGTACAAGAAAATATCAACTACGACAGTTGTATGGGTAGCTAATCGAGAGACTCCACTTACTAATACGTCAGGCATGGTAATGGTCAATAGCCAGGGAATTAGAGTGCTTACTAATGG…	74-1078	334aa	334aa	D-mannose binding lectin(pfam01453);S-locus glycoprotein domain(pfam00954)	G-type lectin S-receptor-like Serine/threonine-protein kinase
comp64616_c1_seq6	567	TTGGGTTTTAATTGGATCAAGATGTTGAACTGGATTGAAATTGCAGAGGAGATTGAGGACCTGTTCGTAGGTGATGCTAAGGTGTGGAGGAGACCATCCGTAGGGCATGCAGATCCACTAGGTGGTGACTTTCCGCTTGTCACCAGAGAAGGGCATAATGTTCTTGATGTCATATTTACGTCTTCTATTGTAAACCTTGGTATAGTTTTTACTTCAATGTCACTTTATTTTATTTTGTGTAGGTTGTTCTTGCAGCTTCTATTATAAGTAAATCTGGGAAAGGTGTATTATCGCTCATCATGTGACCACTTAAGGTTATGATGAAAAAGCGGAAACCACTTAAGGTTATGATGAACTAGCTTCCGCTTTTGGGAAAGAAGGCACCTTACAGGAAATAAC…	22-267	81aa	81aa	SugarP_isomerase(cl00339)	Mitochondrion(7%)
comp65415_c0_seq45	1188	GGCTTCTTCACCAAACTCGGCCGGTTAATCAAAGAGAAGGCCAAGAGCGACGTCGACAAAATCTTCTCCGGCTTTACAAAAACTCGAGAAAATCTAGCCGTGATCGACGAGCTTCTTCTCTACTGGAATCTCTCAGATACCGACCGTGTCCTCGACGAATTAGAAGAGATGAAGAAATTTGTGTGCTTATGTAATGTCAGCAACTTAACTATTGTGCAGAAATATATAAATAAAGGCAAGTGGGCCTGAAGTTCCGGTGGTATTATGAAAATTATTCTTCCTTGAAAATTTGAAGAAATGGTGGCAAATATAGTAACTATAGGCTTATGGTACTATTCTAACTAGAACAAAAAAAAAGATTACAGGCTTTGCTAGTTTCTGATTTTGGCCCAAAGATCA…	559-1158	199aa	199aa	Flagellar biosynthesis GTPase FlhF (cl27330)	Cell division protein FtsY homolog, chloroplastic
comp65544_c0_seq37	1377	TGGGCTGGGTCTGCATAAACAGATGCTTCAATCAGGAGCGCTGTGGCCTAGCTTTCTCACTCTTATTTCACCAGCCGCAGAGAAAATTCCCCTCACTAGATCGATCGCGGTACCCCTAAGTCGGCGGCATGCATCTCAAGGTCGGCTGCGCCCCTCTTTCCCCTCACTCAGATCAGCCCTCTCACGCCTCTTTCCCCTCTCTCTCAACTCCCTCTAACCCTAGCAGTAATGGCGGCATAGTGGTGGCGCCGTGGCGGCATAAATATTGGCGGTATTGTTATGGCGACCTGCTCTCTTTTCTCCTTCTCCTTGTCCAATTGAAGCCAAGTGTTTCCAGCCCTTCTTACTTGCTGCCAACTCCTTCTTACTTGCTGGCAATTCCTGTTGGCATTAAACAAA…	129-512	127aa	127aa	Protein of unknown function (pfam05212)	hypothetical protein
comp65868_c1_seq1	604	GTGGTTCCTTCTAACTGATCTATGTCACCGGATGCAATGTCAATGTCTACATCTCCTTCATCATTATGGGGATCATAGCCTTGACAAAATGCTATGTGGGGTTCTAGCAGAGTACCTTGACCACTGCCTTCAATACCCAAAAGTTCTTGCGACCTGTCATTGCCACTACTTCCCCACAAATTTCCAAATGCATCTTGCCCGTTATCATCTCTCCTTTCTATACACTCCATAGGGAATGACAGTTGGTCTATGTCCTCATTTTCCAAAACTTCATGCCTTTTATCTACTTGAGCTGCAGATTCTTGCAGATTTAAACCTTCATCAACATCGCTTTCTGAGTCAGCTGTATAACAAACACTAATATCCGTTTCCTCGTTGGTGGGCTCAGGGTGATGACAA…	230-3	75aa	75aa	NA	uncharacterized protein
comp65985_c1_seq26	677	CAGAGTCTGAGGTAGTTGATTCAATTTTCTCTTCAACATATTTGATTACTTCTGCTTTTGCTATTGCTTTTGCTTTTGCTTTTGATTCAATTTACTACTACTATTGGTAGACATTTAGCATAGGGGATTAAGCATTTCCTCGTCTACTTTGATTTTGACTTGTTCAATATATGTGTTTCTGTATTCAGATTACTCTTTGTTGGTGCTTACATGTATCACTAGCTTGGGATTATGATACCTACACTCCGTTTGGACTTTCTTAATGCTGATTTTTGTTTATTCCGAAACTTGAAATTTCTTAATCATATTTCTTGCTAAGATGGTATAGCAGAGACTTTCTAGTATAGTTTGGTGTTGCAGTTATTGCATCACAGAAATCAAAAACCATATGTTCACATA…	446-559	37aa	37aa	NA	NA
comp66064_c0_seq16	2603	CTTGTTCGATGTGGTGGATGATAGGTCAGTCTCGAAGCTAAGCAGACCTAACGGAGGCGGCGCAGTTCAGGGCGGAAATAATAATATGTTGCCTAATGTTAATAGGTGGAATGGCCGGCCGTACTCACAGAGATATCATGATATTTTGGAGAAAAGGAAGACTTTGCCTGTTTGGCACCAGAAAGATGAGTTCTTTAAAGTCCTAAAAGCCAATCAAACCCTAATTCTTGTTGGTGAAACTGGTAGTGGTAAAACCACTCAGATCCCTCAGTTTGTTCTTGAAGCTATTGATTTAGAGATGCAAGACAAACGTAAGAAGTACATGATTGGCTGCACCCAGCCTCGGAGGGTGGCAGCTATGTCTGTTTCTCGTAGAGTTGCTGAAGAGATGGATGTAAC…	86-2158	690aa	690aa	Helicase associated domain (HA2)(cl27160)	Probable pre-mRNA-splicing factor ATP-dependent RNA helicase DEAH2
comp66742_c1_seq1	331	TTCCCAATCATGCAATATCCACTGGTTTTCATTTTAACTTGTAGCAACACTTCAAATTTCAAAGACTACTGGAAGGGCTAGCTAGCTATTTTGTTCAAGAAACAAATTAGGCAATTTAAGAAAATGTGTCCTTTATAGAAAGTTGGCAATTAAAGTAAAGGTCCGATCATGTTTCACATCAGCAGGAGACTTTAACTTTGAATATAAACGACGTACGATGCATAAATTTCTCACACACAAAAAATATATACTATATATATAAATACATACATATATATTTTTCAATAATTACATATATATATAGTTACCTTTAAGAAAACAGCATCTGCAT	NA		NA	NA	NA
comp66869_c0_seq5	1433	CTTAAAAATACTTATATAATACTACACTTAAAAACAAGTCAACCAGTTTAAAATATATTAAAACTAATTTTAATTATATCGCTTAAGAAAATTTAAAACAATTTGAGAAAACTTACCCTACCATACTCTGTATTTGTTTTTATTCCACGTACCGTATCAAACCACGATTCAAGTAACATTGGAGAGAACAATATCTACATGAAGCCGTTCTATACTATAAATGTCACAAGAAGAAGACTACTTATGAAAGAATTTATTATTCAACATTTTGTCAAAATTTCGGCCCCAGTTCTGGTAATCAAAATTGTGTGCTCAAACTGTGCAGAAGGGCTGCCATCAGCTGTCAGAGTTGTCCAATTATCTTTCCATGTTATACACTCGGTGCTTCCCAAAGTAAGA…	866-261	201aa	201aa	metallopeptidase family M24(cl00279)	Methionine aminopeptidase 1B, chloroplastic
comp67246_c0_seq14	670	ATTCAATTTCATCTGATGCTCGAATTTCTCAAACCTCAACTCCATAGGTGTACTAGTATCACCGGTTCCTTTGCCCTTTTTAAATAATGCTTTCGAAGCCTTTCTTCCCATTGGCCTCTAGCTCTAATCCTGCAGAGATTGTATCTTCAATACCATCGTCTTCACCCAAACTGACTTCTTCTGCGGTTGATGGAGAAGATGCTGCTGGACTTGACTTTCTATTACTTTTCTGTTTTTTTCCACTATTATTTGTTCTCCATTTCGGTGCATCCTTTAATATTCTCCAACAATGCATAAATCCAAATGGTTGATTTTGCATACTTTTGAACATCTCTAATGCTTGACATATCTTATCTTGTTCGCCTACACCGCTTTGTTGCATTCTTTCAATTGAAGCAT…	667-80	195aa	195aa	No apical meristem-associated C-terminal domain(pfam14303)	Panax ginseng clone BAC PgH010M13, complete sequence
comp67671_c0_seq12	1928	TTTTTTTTTGTGAAACTATAATAGTAGTATCATATAATTTTCATTAACAAGTTGAAAATCTAAACAAGCAGATACAAAATCACCAAATATTACATCATCAACATACAACAACAAAACTTCTACAAACTACACTAGCATACACACATAGTACAACAACAACAAGTTGCTTACTTGCTGCTCCTCTTTTCACTTCCTCTAAACAAGTCGTTAATCCGAGCCTCAAGATCCTCCACGCTGTACTTTATATGCTTCTCCATTTGCCCTGCCTCCGGAACACTCTGCACTCTCCCAAGGAAGTTCCGGTAAGCCGGTGACAAGTTCCCGGCAACTGAAATCCTCAACTCTTCCCTCAACTGCTCATCAAAAACCACCCACGTGGATTGAGTTTTACATATCGCA…	1715-168	515aa	515aa	Exo70 exocyst complex subunit(cl03878)	NA
comp6810_c0_seq1	531	AGGAAGGACTTAACAGGCTTATTCAAGAAGTTTGGAAAGATATGGGTTCGAGTTCAAAGGCATTTGAGTTGAATTCCAAGTTCATGAATGTGATACAAGTGAACATGCCTAGCCAGGAGTTCAAAGGAAGCAAAGGAGACACTATGGACCCAAGGCGGTGCCGCGCCGTAGCTAGTAGCAACGTTGTCATGCCGTCACACAAGCCAAACTTGAAAATACCGTGCCGTGCTGCAGACACAAAATACATGCTCTCTGGACTTATGGCGCTTCCGCGCCATTGCTCAATACAAGACCGGCGCTGCTACACCGTGCACGTTTTCCAAGGACGTGTTTTTGACGCATTTTGGCCAGATCTCTACCTTATTTTAGGGGTTTGTTAGATCTTTTACAATTCTAATG…	42-380	112aa	112aa	NA	NA
comp709833_c0_seq1	400	GTTCTTCCTATTCTTACAAGGATACTAATGGAAAAATCGGAGAAATGTCAATCATGTCAGCAACGAACTATACAGATGCAGTGCACAACTTTTTATTGTCACAGAAACTGACAACATTATTGGGAAAGTTTCCAGAGGTTATTCAAGTCAGCGATCTACTTGAACATAATGGTGCTTGTAATGATCAGAGTGTTATTATCCTGTTGGTGTTTCTATCATTCCAGCTGATTGTTAAAAAAAAAATGGACCAGTTGAATTATCATAAATTCTTGGGTTATAATCGTCAAAGTCCAGAGAGGAAACACTGCAGTAAAGTAGGGTTTGTGCTATCTGAGGCAGTAGAAAATCAAGTAGAAAATGGAAACAGTGATATGATCAGAGATTTCAAGGCCATTATGGC	45-398	117aa	117aa	NA	Pyrus x bretschneideri abnormal spindle-like microcephaly-associated protein homolog (LOC103948299), mRNA
