# Supplementary material for: Transcriptome-Wide Analysis for Ginsenoside Rb3 Synthesis-Related Genes and Study on the Expression of Methyl Jasmonate Treatment in Panax ginseng
Source: Life (Basel). 2021 Apr 25;11(5):387. doi: 10.3390/life11050387 (PMC8146951; doi:10.3390/life11050387)
Supplement: Supplementary file 1 [file life-11-00387-s001.zip › life-1181400-supplementary/Table S2.xlsx]

## Sheet: Sheet1
Table S2. T-test analysis of ginsenoside Rb3 synthesis related candidate gene expression and Rb3 saponin content
Gene id		Levene test of variance equation		T-test for the mean equation
		F	Sig.	t	df	Sig.
comp122476_c0_seq1	Suppose the variance is equal	12.68	0	-9.12	40	0
	Suppose the variance is not equal			-9.12	26.73	0
Rb3	Suppose the variance is equal	5.23	0.03	3.52	40	0
	Suppose the variance is not equal			3.52	25.37	0
comp34816_c0_seq1	Suppose the variance is equal	76.7	0	-9.65	40	0
	Suppose the variance is not equal			-6.74	13	0
Rb3	Suppose the variance is equal	2.73	0.11	2.79	40	0.01
	Suppose the variance is not equal			3.64	37.81	0
comp43937_c0_seq2	Suppose the variance is equal	75.04	0	-30.55	40	0
	Suppose the variance is not equal			-12.96	6	0
Rb3	Suppose the variance is equal	2.61	0.11	2.17	40	0.04
	Suppose the variance is not equal			4.36	38.71	0
comp439496_c0_seq1	Suppose the variance is equal	19.03	0	-11.75	40	0
	Suppose the variance is not equal			-8.2	13	0
Rb3	Suppose the variance is equal	1.9	0.18	2.69	40	0.01
	Suppose the variance is not equal			3.39	39.69	0
comp47140_c0_seq1	Suppose the variance is equal	6.95	0.01	-8.68	40	0
	Suppose the variance is not equal			-8.68	28.83	0
Rb3	Suppose the variance is equal	2	0.16	2.85	40	0.01
	Suppose the variance is not equal			2.85	30.02	0.01
comp48914_c0_seq3	Suppose the variance is equal	9.24	0	-7.02	40	0
	Suppose the variance is not equal			-7.02	23.39	0
Rb3	Suppose the variance is equal	2.33	0.13	-2.57	40	0.01
	Suppose the variance is not equal			-2.57	28.87	0.02
comp50009_c0_seq2	Suppose the variance is equal	3.98	0.05	-9.12	40	0
	Suppose the variance is not equal			-9.12	32.77	0
Rb3	Suppose the variance is equal	0.36	0.55	-2.24	40	0.03
	Suppose the variance is not equal			-2.24	37.24	0.03
comp52220_c0_seq2	Suppose the variance is equal	28.86	0	-11.04	40	0
	Suppose the variance is not equal			-6	9	0
Rb3	Suppose the variance is equal	2.21	0.15	2.8	40	0.01
	Suppose the variance is not equal			4.22	37.61	0
comp61172_c1_seq1	Suppose the variance is equal	46.5	0	-7.78	40	0
	Suppose the variance is not equal			-5.13	12	0
Rb3	Suppose the variance is equal	2.43	0.13	2.57	40	0.01
	Suppose the variance is not equal			3.46	39.44	0
comp61669_c1_seq3	Suppose the variance is equal	4.11	0.05	-10.04	40	0
	Suppose the variance is not equal			-10.04	36.14	0
Rb3	Suppose the variance is equal	7.11	0.01	2.53	40	0.02
	Suppose the variance is not equal			2.53	23.6	0.02
comp63877_c0_seq2	Suppose the variance is equal	8.47	0.01	-7.13	40	0
	Suppose the variance is not equal			-7.13	22.86	0
Rb3	Suppose the variance is equal	0.8	0.38	2.19	40	0.03
	Suppose the variance is not equal			2.19	36.18	0.03
comp64020_c0_seq3	Suppose the variance is equal	5.48	0.02	-9.82	40	0
	Suppose the variance is not equal			-9.82	32.84	0
Rb3	Suppose the variance is equal	5.2	0.03	-3.48	40	0
	Suppose the variance is not equal			-3.48	25.73	0
comp64616_c1_seq6	Suppose the variance is equal	80.51	0	-9.75	40	0
	Suppose the variance is not equal			-6.8	13	0
Rb3	Suppose the variance is equal	1.62	0.21	2.18	40	0.04
	Suppose the variance is not equal			2.69	40	0.01
comp65415_c0_seq45	Suppose the variance is equal	47.48	0	-6.89	40	0
	Suppose the variance is not equal			-5.94	17	0
Rb3	Suppose the variance is equal	3.47	0.07	2.61	40	0.01
	Suppose the variance is not equal			2.89	32.38	0.01
comp65868_c1_seq1	Suppose the variance is equal	8.71	0.01	-6.72	40	0
	Suppose the variance is not equal			-6.72	23.39	0
Rb3	Suppose the variance is equal	6.4	0.02	3	40	0
	Suppose the variance is not equal			3	23.68	0.01
comp65985_c1_seq26	Suppose the variance is equal	7.7	0.01	-7.06	40	0
	Suppose the variance is not equal			-7.06	25.73	0
Rb3	Suppose the variance is equal	1.74	0.19	-2.12	40	0.04
	Suppose the variance is not equal			-2.12	32.27	0.04
comp66742_c1_seq1	Suppose the variance is equal	88.04	0	-9.77	40	0
	Suppose the variance is not equal			-8.86	18	0
Rb3	Suppose the variance is equal	7.23	0.01	-3.24	40	0
	Suppose the variance is not equal			-3.01	22.06	0.01
comp709833_c0_seq1	Suppose the variance is equal	28.15	0	-8.8	40	0
	Suppose the variance is not equal			-6.5	14	0
Rb3	Suppose the variance is equal	3.77	0.06	2.47	40	0.02
	Suppose the variance is not equal			3.15	33.86	0
