# Supplementary material for: Transcriptome-Wide Analysis for Ginsenoside Rb3 Synthesis-Related Genes and Study on the Expression of Methyl Jasmonate Treatment in Panax ginseng
Source: Life (Basel). 2021 Apr 25;11(5):387. doi: 10.3390/life11050387 (PMC8146951; doi:10.3390/life11050387)
Supplement: Supplementary file 1 [file life-11-00387-s001.zip › life-1181400-supplementary/Table S3.xlsx]

## Sheet: Sheet1
Table S3. The expressions of PgRb3 genes (TPM) in 42 farmers’ cultivars, 14 tissues, and 4 different years old ginseng
Gene id		42 farmer’s cultivars																																										14 tissues
		S1	S2	S3	S4	S5	S6	S7	S8	S9	S10	S11	S12	S13	S14	S15	S16	S17	S18	S19	S20	S21	S22	S23	S24	S25	S26	S27	S28	S29	S30	S31	S32	S33	S34	S35	S36	S37	S38	S39	S40	S41	S42	Fiber root	Leg root	Main root epiderm	Main root cortex	Rhizome	Arm root
PgRb3S01	comp122476_c0_seq1	2.24	1.19	0.83	0	1.93	0.75	0.64	0	2.23	3.21	3.13	2.47	0.78	4.91	0	4.82	2.76	2.03	2.02	0.59	4.37	1.22	0	3.39	0	1.89	1.87	0.85	2.89	3.99	0.7	1.85	2.01	0.76	0.77	0.78	1.42	2.78	1.78	0.72	0.63	0.66	2.62	1.77	2.5	1	6.33	2.66
PgRb3S02	comp34816_c0_seq1	0.95	0	0	0.32	0	0	0.27	0.32	0	0	0	0	0	0.63	0	0.29	0	0.29	0	0	0.74	0	0	0	0	0	0	0.36	0	0.28	0	0	0	0.32	0	0	0	0.89	0.25	0.31	0	0	0.37	0	0.78	0.21	1.8	0.53
PgRb3S03	comp43937_c0_seq2	0	0	0	0	0	0	0	0	0	0	0	0	0	1.24	0	0	0	1.01	0	0	1.32	0	0	0	0	0	0	0	1.08	1	0	0	1.01	0	0	0	0	1.66	0	0	0	0	0	0	0	0	0	2
PgRb3S04	comp439496_c0_seq1	0	0	0	0	0.67	0	0	0	0.78	0	0.65	0	0	0.85	0	0.72	0	2.12	0.7	0	0.91	0	0	0	0.89	0	0	0	0	1.39	0	0.64	0	0	0	0	0	0.73	0.62	0.75	0	0	1.82	1.24	0	0	0	1.39
PgRb3S05	comp47140_c0_seq1	6.19	5.79	2.3	0	3.57	5.17	2.69	7.38	3.09	5.57	3.48	3.43	2.18	12.55	2.79	5.74	5.75	6.56	2.8	7.32	7.3	3.39	4.73	2.82	2.4	10.53	7.76	3.54	9.01	7.38	6.85	5.14	2.79	8.5	3.2	4.34	2.96	4.82	4.96	8.01	2.64	3.69	10.93	6.63	5.26	1.39	2.92	11.11
PgRb3S06	comp48914_c0_seq3	0	2.72	3.68	1.94	7.13	0.69	0	0	0.84	1.53	1.12	1.69	4.06	0	1.18	0	4.13	0	0	1.38	0	1.61	2.49	4.34	0.71	0	0	0.71	0	0	0	1.84	2.27	1.86	0.83	2.33	2.52	0.99	1.4	0	2.18	1.34	0	3.48	3.6	0	1.94	1.3
PgRb3S07	comp50009_c0_seq2	6.47	7.25	7.05	9.69	10.56	7.93	4.82	8.97	4.45	3.4	0	2.45	4.87	0	5.51	3.47	15.07	2.53	3.69	3.95	2.83	3.34	4.41	1.86	8.85	3.75	2.93	7.72	0	3.3	11.84	2.37	12.43	5.26	9.22	9.23	6.74	0	9.19	2.95	6.26	9.67	6	6.92	10.25	2.73	5.58	3.91
PgRb3S08	comp52220_c0_seq2	0	0	0	0	1.27	0	0	0	0	0	0	0	0	1.63	0	1.36	0	1.33	0	0	1.73	0	0	0	0	0	0	0	0	0	0	2.43	0	0	0	0	0	1.37	1.18	4.26	0	1.31	0	0	0	0.98	0	0
PgRb3S09	comp61172_c1_seq1	0.28	0	0.93	0.84	0	0	0.47	0	0	0	0	0	0	0	0	0.26	0	0.25	0	0	0.04	0	0	0	0	0.35	0	0	0	0	0	0.37	0.25	1.12	0	0	0	0.42	0	0	0	0.26	0	0.69	0.23	0.52	1.05	0
PgRb3S10	comp61669_c1_seq3	9.9	9.14	7.24	4.41	4.6	1.44	9.08	2.77	9.13	3.4	2.33	8.12	1.02	11.05	6.41	6.97	10.77	8.77	5.29	7.4	9.5	7.06	3.41	8.42	10.12	8.97	7.35	5.21	8.31	9.89	1.42	5.32	7.42	5.72	11.37	4.63	2.48	9.74	11.67	6.43	2.7	4.84	4.88	8.01	6.59	2.16	5.62	6.57
PgRb3S11	comp63877_c0_seq2	4.13	1.84	6.89	12.78	4.18	4.46	3.75	3.44	2.53	9.68	4.71	10.75	1.9	9.05	4.91	6.43	6.46	11.03	8.53	3.17	20.39	3.68	7.19	6.01	2.52	3.14	8.31	6.13	3.98	4.96	2.55	11.21	5.06	10.85	4.53	3.57	4.33	8.99	4.4	9.17	3.05	9.83	3.39	9.26	5.7	7.04	10.93	6.3
PgRb3S12	comp64020_c0_seq3	1.51	1.32	3.05	1.22	2.63	1.79	2.46	4.73	1	1.03	0	0.9	2.26	0	1.4	0	2.43	0.66	1.52	2.36	0.47	0	3.27	2.22	4.05	0.77	0.64	2.71	0.93	1.35	3.77	1.28	3.23	0.43	2.21	2.51	4.56	0	0.78	2.31	3.39	3.5	2.35	2.05	0.87	0	0.7	1.16
PgRb3S13	comp64616_c1_seq6	0	1.47	0	0	0	0	0	0	0	0	0	0	0.79	2.27	0.07	0.89	0	0	0	0	3.78	0	0	0	0.92	0	3.45	2.59	0	1.99	0	0	0	0	0	0	0	2.83	1.47	2.96	0	2.63	1.82	2.5	0	2.67	0.53	0
PgRb3S14	comp65415_c0_seq45	0	1.74	0	0	1.65	0	0.76	0	0	0.39	0	0.02	0	1.07	0.4	1.72	0.18	0	0	0	1.2	0	0	0	0	0.41	0.8	2.79	0	0.83	0	0.83	2.22	0	0	0	0	0	0	1.32	0	0.46	0	0	0	0	0	0
PgRb3S15	comp65868_c1_seq1	0.44	0.35	0.49	0.44	1.74	0	0	1.35	0	0.74	0.58	1.1	0	0.96	0	0.41	0	0.85	0	0	0.52	0	0	2.81	0	1.12	1.11	1	0.86	0.79	0.42	1	0	2.68	0	0.46	0	1.01	0.54	0.43	0	1.96	0	0.35	0.37	0.3	0.83	0
PgRb3S16	comp65985_c1_seq26	0	0	0.87	0.39	0.34	0.39	0.99	0	0	0	1.97	0.32	0.82	0.43	0.7	0.36	1.08	0.35	0.35	0.62	0.46	0.64	0.71	0.36	0	0	0	0	0	0	1.11	0	0	0.39	0.8	1.23	0.37	0	0.62	0.38	0	0	1.37	0	0.32	0.78	0.74	0
PgRb3S17	comp66742_c1_seq1	0	0	1.91	0	2.22	2.58	0.74	2.63	0	0	0	0.71	0.9	0	0	0	2.39	0	0	0	0	0	0.78	0	1.98	1.09	0.72	0	0	0.77	1.62	0	1.55	0	0.89	0.9	0.82	0	0	0	1.46	0	5.03	3.43	6.52	0	2.43	3.84
PgRb3S18	comp709833_c0_seq1	1.39	0	0	0	0	0	0	0	0	0	1.17	0.58	0	0.76	0	0	0	1.26	0.63	0	0.81	0	0	0	0	0.88	0	0	0.67	0.62	0	0	0.62	1.41	2.85	0	0	0.65	0	0	0	0.62	1.62	0.55	0.58	0	0	0
[truncated: 12 more columns]
