# Supplementary material for: Transcriptome-Wide Analysis for Ginsenoside Rb3 Synthesis-Related Genes and Study on the Expression of Methyl Jasmonate Treatment in Panax ginseng
Source: Life (Basel). 2021 Apr 25;11(5):387. doi: 10.3390/life11050387 (PMC8146951; doi:10.3390/life11050387)
Supplement: Supplementary file 1 [file life-11-00387-s001.zip › life-1181400-supplementary/Table S4.xlsx]

## Sheet: Sheet1
Table S4. Correlation analysis of the expression of PgRb3 genes and known ginsenoside synthesis key enzyme genes in Panax ginseng
Gene id		CYP716A53v2_1	CYP716A52v2_3	CYP716A47_1	DS_1	DS_3	AS_3	AS_6	AS_7	AS_14	SS_1	SE2_1	SE2_2	SE2_4	FPS_22	UGT71A27_2	CAS_11	CAS_13	CAS_14	CAS_17	CAS_23
PgRb3S01	Pearson correlation	.255*	.275*	.290*	0.16	0.128	0.214	.292*	.370**	0.091	.297*	-0.082	0.173	.317*	0.218	0.137	-0.014	.256*	0.121	-0.143	-0.052
	Sig.	0.049	0.033	0.025	0.223	0.328	0.101	0.024	0.004	0.488	0.021	0.532	0.185	0.014	0.094	0.296	0.914	0.049	0.356	0.275	0.691
PgRb3S03	Pearson correlation	0.215	.277*	0.215	.357**	0.1	-0.004	0.171	0.237	-0.241	0.059	0.085	0.231	.364**	0.216	0.216	-0.223	.339**	0.019	0.082	0.091
	Sig.	0.099	0.032	0.099	0.005	0.445	0.974	0.191	0.068	0.063	0.655	0.52	0.076	0.004	0.098	0.098	0.087	0.008	0.887	0.532	0.488
PgRb3S07	Pearson correlation	-0.18	-0.215	0.006	-0.074	0.089	-0.124	0.003	-0.002	0.067	0.167	-0.087	-0.017	-0.237	-0.072	-0.006	.489**	-0.185	-0.001	0.033	-0.103
	Sig.	0.17	0.099	0.965	0.572	0.5	0.344	0.979	0.986	0.611	0.204	0.511	0.898	0.068	0.586	0.965	0	0.156	0.995	0.802	0.434
PgRb3S10	Pearson correlation	.322*	.268*	.365**	.255*	0.047	0.034	.332**	.281*	0.079	.290*	-0.011	.350**	.395**	.284*	0.238	0.064	.307*	.274*	0.008	0.172
	Sig.	0.012	0.039	0.004	0.049	0.723	0.797	0.01	0.03	0.55	0.025	0.931	0.006	0.002	0.028	0.067	0.63	0.017	0.034	0.949	0.189
PgRb3S11	Pearson correlation	.426**	.257*	0.171	0.233	.277*	0.241	.362**	.300*	0.002	0.163	0.11	0.143	.355**	0.163	0.156	0.059	0.152	.275*	.276*	0.17
	Sig.	0.001	0.047	0.191	0.073	0.032	0.063	0.005	0.02	0.988	0.213	0.404	0.275	0.005	0.214	0.233	0.655	0.247	0.033	0.033	0.193
PgRb3S12	Pearson correlation	-0.127	-0.062	0.076	-0.067	0.075	-0.162	-0.015	-0.013	0.032	0.193	0.078	0.13	-0.2	0.109	0.168	0.223	-0.091	0.089	0.106	-0.051
	Sig.	0.333	0.639	0.564	0.61	0.567	0.215	0.909	0.919	0.811	0.139	0.554	0.322	0.126	0.406	0.2	0.087	0.491	0.501	0.421	0.7
PgRb3S16	Pearson correlation	-0.055	-0.024	-0.068	0.154	0.155	0.054	-0.145	-0.048	-0.058	0.085	0.034	-0.11	0.008	-0.034	0.002	0.069	-0.128	-0.121	0.131	0.006
	Sig.	0.678	0.855	0.604	0.241	0.236	0.682	0.269	0.715	0.661	0.517	0.794	0.403	0.952	0.797	0.987	0.601	0.33	0.356	0.32	0.966
PgRb3S17	Pearson correlation	-0.159	0	0.038	-0.144	0.164	0.008	-0.17	-0.118	0.128	0.206	-0.063	-0.052	-0.235	0.137	-0.063	0.049	-.298*	-0.11	-0.052	-.261*
	Sig.	0.226	0.998	0.773	0.274	0.21	0.952	0.194	0.37	0.33	0.114	0.634	0.692	0.071	0.296	0.63	0.707	0.021	0.402	0.693	0.044
PgRb3S18	Pearson correlation	0.206	0.171	0.084	0.114	0.087	-0.038	0.24	0.215	-0.173	0.186	-0.045	0.2	0.242	0.07	0.054	.283*	0.109	.293*	0.067	0.024
	Sig.	0.115	0.191	0.521	0.387	0.508	0.776	0.064	0.1	0.187	0.155	0.735	0.126	0.063	0.597	0.682	0.029	0.405	0.023	0.611	0.854
